# Supplementary material for: The relation between statistical power and inference in fMRI
Source: PLoS One. 2017 Nov 20;12(11):e0184923. doi: 10.1371/journal.pone.0184923 (PMC5695788; doi:10.1371/journal.pone.0184923)
Supplement: S1 Data — (ZIP) [file pone.0184923.s003.zip]

Archive with 10 entries (7 files):
- S3_Figure2_Data/
- S3_Figure2_Data/Fig2a_data_thr0.01.csv
- __MACOSX/
- __MACOSX/S3_Figure2_Data/
- __MACOSX/S3_Figure2_Data/._Fig2a_data_thr0.01.csv
- S3_Figure2_Data/Fig2b_data_thr0.01.csv
- __MACOSX/S3_Figure2_Data/._Fig2b_data_thr0.01.csv
- S3_Figure2_Data/Fig2c_data_thr0.01.csv
- __MACOSX/S3_Figure2_Data/._Fig2c_data_thr0.01.csv
- S3_Figure2_Data/Fig2d_data_thr0.01.csv
