# Supplementary material for: The relation between statistical power and inference in fMRI
Source: PLoS One. 2017 Nov 20;12(11):e0184923. doi: 10.1371/journal.pone.0184923 (PMC5695788; doi:10.1371/journal.pone.0184923)
Supplement: S1 Data — (ZIP) [file pone.0184923.s003.zip › S3_Figure2_Data/Fig2a_data_thr0.01.csv]

Sample	Power	CIL	CIH	Scenario
10	0.4425	0.022222222	0.905555556	SL
15	0.718758333	0.15	0.988888889	SL
20	0.862061111	0.388888889	1	SL
25	0.929427778	0.644444444	1	SL
30	0.967016667	0.8	1	SL
35	0.983716667	0.872222222	1	SL
40	0.992366667	0.933333333	1	SL
45	0.996344444	0.966666667	1	SL
50	0.998194444	0.980555556	1	SL
55	0.999411111	0.994444444	1	SL
60	0.999772222	1	1	SL
65	0.999852778	1	1	SL
70	0.999930556	1	1	SL
75	0.999980556	1	1	SL
80	0.999997222	1	1	SL
85	0.999980556	1	1	SL
90	1	1	1	SL
95	1	1	1	SL
100	1	1	1	SL
105	1	1	1	SL
110	1	1	1	SL
115	1	1	1	SL
120	1	1	1	SL
125	1	1	1	SL
130	1	1	1	SL
135	1	1	1	SL
140	1	1	1	SL
145	1	1	1	SL
150	1	1	1	SL
10	0.011980916	0.003816794	0.022900763	WD
15	0.013663682	0.004110393	0.027157957	WD
20	0.015358191	0.004991192	0.029653553	WD
25	0.017423371	0.005871991	0.032589548	WD
30	0.019698033	0.007046389	0.035525543	WD
35	0.021899589	0.008514386	0.038755138	WD
40	0.023674105	0.008807986	0.041837933	WD
45	0.025720053	0.011156782	0.044480329	WD
50	0.027741486	0.012037581	0.048150323	WD
55	0.030632413	0.013358779	0.052554316	WD
60	0.032135496	0.014533177	0.055490311	WD
65	0.03455505	0.016441574	0.057839107	WD
70	0.037038902	0.017615972	0.061215502	WD
75	0.039639753	0.019230769	0.064004698	WD
80	0.041960951	0.021432766	0.066793893	WD
85	0.04454037	0.022313564	0.071931885	WD
90	0.047451703	0.025396359	0.07516148	WD
95	0.049378156	0.025543159	0.078684674	WD
100	0.051949501	0.028038755	0.08103347	WD
105	0.054648415	0.030093952	0.083822666	WD
110	0.057634028	0.030827951	0.08778626	WD
115	0.060154287	0.033763946	0.091015854	WD
120	0.063192308	0.036846741	0.094392249	WD
125	0.06627936	0.038167939	0.100411039	WD
130	0.069169407	0.039635937	0.101585437	WD
135	0.072039342	0.042425132	0.105402231	WD
140	0.074486935	0.04403993	0.110393423	WD
145	0.077884762	0.048590722	0.115971814	WD
150	0.080788315	0.049324721	0.116118614	WD
10	1.01	1.01	1.01	SLalo
15	1.01	1.01	1.01	SLalo
20	1.01	1.01	1.01	SLalo
25	1.01	1.01	1.01	SLalo
30	1.01	1.01	1.01	SLalo
35	1.01	1.01	1.01	SLalo
40	1.01	1.01	1.01	SLalo
45	1.01	1.01	1.01	SLalo
50	1.01	1.01	1.01	SLalo
55	1.01	1.01	1.01	SLalo
60	1.01	1.01	1.01	SLalo
65	1.01	1.01	1.01	SLalo
70	1.01	1.01	1.01	SLalo
75	1.01	1.01	1.01	SLalo
80	1.01	1.01	1.01	SLalo
85	1.01	1.01	1.01	SLalo
90	1.01	1.01	1.01	SLalo
95	1.01	1.01	1.01	SLalo
100	1.01	1.01	1.01	SLalo
105	1.01	1.01	1.01	SLalo
110	1.01	1.01	1.01	SLalo
115	1.01	1.01	1.01	SLalo
120	1.01	1.01	1.01	SLalo
125	1.01	1.01	1.01	SLalo
130	1.01	1.01	1.01	SLalo
135	1.01	1.01	1.01	SLalo
140	1.01	1.01	1.01	SLalo
145	1.01	1.01	1.01	SLalo
150	1.01	1.01	1.01	SLalo
10	0.99	0.99	0.99	WDalo
15	0.99	0.99	0.99	WDalo
20	0.99	0.99	0.99	WDalo
25	0.99	0.99	0.99	WDalo
30	0.99	0.99	0.99	WDalo
35	0.99	0.99	0.99	WDalo
40	0.99	0.99	0.99	WDalo
45	0.99	0.99	0.99	WDalo
50	0.99	0.99	0.99	WDalo
55	0.99	0.99	0.99	WDalo
60	0.99	0.99	0.99	WDalo
65	0.99	0.99	0.99	WDalo
70	0.99	0.99	0.99	WDalo
75	0.99	0.99	0.99	WDalo
80	0.99	0.99	0.99	WDalo
85	0.99	0.99	0.99	WDalo
90	0.99	0.99	0.99	WDalo
95	0.99	0.99	0.99	WDalo
100	0.99	0.99	0.99	WDalo
105	0.99	0.99	0.99	WDalo
110	0.99	0.99	0.99	WDalo
115	0.99	0.99	0.99	WDalo
120	0.99	0.99	0.99	WDalo
125	0.99	0.99	0.99	WDalo
130	0.99	0.99	0.99	WDalo
135	0.99	0.99	0.99	WDalo
140	0.99	0.99	0.99	WDalo
145	0.99	0.99	0.99	WDalo
150	0.99	0.99	0.99	WDalo
