# Supplementary material for: The relation between statistical power and inference in fMRI
Source: PLoS One. 2017 Nov 20;12(11):e0184923. doi: 10.1371/journal.pone.0184923 (PMC5695788; doi:10.1371/journal.pone.0184923)
Supplement: S1 Data — (ZIP) [file pone.0184923.s003.zip › S3_Figure2_Data/Fig2b_data_thr0.01.csv]

Sample	ES	CIL	CIH	Scenario
10	0.832207688184918	0.804796639561208	0.870775786195759	SL
15	0.752732097887362	0.695234856450121	0.818233072456582	SL
20	0.712843443143439	0.631528179982544	0.793736334523851	SL
25	0.687815235690696	0.60292129994066	0.774173697659244	SL
30	0.674952083428112	0.584061973895366	0.764224600927859	SL
35	0.66565661935891	0.573541348146893	0.752140885340184	SL
40	0.658601003677454	0.56567744542226	0.746650131269028	SL
45	0.653433391656455	0.562002963850023	0.739184871381592	SL
50	0.648686309803759	0.553094007028711	0.733514669789159	SL
55	0.646391002998469	0.561104931567609	0.723822190064385	SL
60	0.641788530282245	0.561695412773019	0.72179823219513	SL
65	0.64035752225957	0.556172160268019	0.723211566658369	SL
70	0.638872152509939	0.555121831341299	0.720249147841418	SL
75	0.634016993401721	0.554315595758875	0.712194427046762	SL
80	0.632108834974567	0.55233452673472	0.708584195296609	SL
85	0.630188840001432	0.550186313802604	0.707127095310281	SL
90	0.630619945807416	0.547752795461171	0.706344071206646	SL
95	0.625521572299431	0.545566295146838	0.703643000148343	SL
100	0.625767000728462	0.549016738333542	0.703406259774377	SL
105	0.62439805382027	0.544446840996085	0.706838936528165	SL
110	0.623828474537339	0.546272146186151	0.701381643210635	SL
115	0.622545069077689	0.544321102911873	0.696993314776272	SL
120	0.622398837970306	0.543375627422183	0.700555192545139	SL
125	0.620444148719437	0.544364031133586	0.699239079559123	SL
130	0.618633250430212	0.539807264510779	0.697003120030738	SL
135	0.618371961914462	0.539629680882723	0.698609342065715	SL
140	0.617129320751082	0.537014033908862	0.694104004955247	SL
145	0.614967089269493	0.535684772393005	0.691729005462649	SL
150	0.614449987214816	0.536490098822955	0.692707943166745	SL
10	0.813648102162954	0.79553102783416	0.831911562115517	WD
15	0.694869170777681	0.67281890806984	0.72055015907673	WD
20	0.614517071054362	0.591427632655794	0.640811278696087	WD
25	0.556871088086037	0.534627771721871	0.582345680289905	WD
30	0.513240021420485	0.49153762996158	0.537887615530808	WD
35	0.478769459343219	0.459258765140503	0.500988035911072	WD
40	0.449904484194899	0.430934809278194	0.473076655108352	WD
45	0.426273193112543	0.407443789563562	0.447659084763734	WD
50	0.405924481567858	0.388607989710307	0.426638002496071	WD
55	0.388729825968238	0.371729763698326	0.408517583222559	WD
60	0.373276377674492	0.356456953110055	0.392723447116444	WD
65	0.359749844723131	0.343585965256143	0.378287944643788	WD
70	0.347504501053485	0.332068363452936	0.364791293823874	WD
75	0.336856268653766	0.32230805767582	0.354209494016741	WD
80	0.326920942511289	0.313190896778695	0.342647591664452	WD
85	0.317555401975715	0.303747095487916	0.33312821790186	WD
90	0.309572595053437	0.296474788561958	0.324493874000705	WD
95	0.30181376832531	0.289352670023001	0.316772168075588	WD
100	0.294715577597152	0.282261368091643	0.308830652579858	WD
105	0.288218823958802	0.2757402584713	0.301704618922459	WD
110	0.281791229052213	0.270114678152596	0.295272875938401	WD
115	0.276173786768279	0.264478287413763	0.289477799088198	WD
120	0.271102618495457	0.259995511154549	0.284565727835429	WD
125	0.26615219624096	0.25518784227986	0.278329758574325	WD
130	0.261087939938174	0.25068845252341	0.273555981718914	WD
135	0.256658152154038	0.246443512616269	0.2683236923098	WD
140	0.252496109821529	0.242379747963592	0.264502390325311	WD
145	0.248672421919707	0.238106694427209	0.260677395298373	WD
150	0.244777116575599	0.234785876595161	0.255849030876823	WD
10	0	0.6211	0.8	SLrange
15	0	0.6211	0.8	SLrange
20	0	0.6211	0.8	SLrange
25	0	0.6211	0.8	SLrange
30	0	0.6211	0.8	SLrange
35	0	0.6211	0.8	SLrange
40	0	0.6211	0.8	SLrange
45	0	0.6211	0.8	SLrange
50	0	0.6211	0.8	SLrange
55	0	0.6211	0.8	SLrange
60	0	0.6211	0.8	SLrange
65	0	0.6211	0.8	SLrange
70	0	0.6211	0.8	SLrange
75	0	0.6211	0.8	SLrange
80	0	0.6211	0.8	SLrange
85	0	0.6211	0.8	SLrange
90	0	0.6211	0.8	SLrange
95	0	0.6211	0.8	SLrange
100	0	0.6211	0.8	SLrange
105	0	0.6211	0.8	SLrange
110	0	0.6211	0.8	SLrange
115	0	0.6211	0.8	SLrange
120	0	0.6211	0.8	SLrange
125	0	0.6211	0.8	SLrange
130	0	0.6211	0.8	SLrange
135	0	0.6211	0.8	SLrange
140	0	0.6211	0.8	SLrange
145	0	0.6211	0.8	SLrange
150	0	0.6211	0.8	SLrange
10	0	0.0505	0.1376	WDrange
15	0	0.0505	0.1376	WDrange
20	0	0.0505	0.1376	WDrange
25	0	0.0505	0.1376	WDrange
30	0	0.0505	0.1376	WDrange
35	0	0.0505	0.1376	WDrange
40	0	0.0505	0.1376	WDrange
45	0	0.0505	0.1376	WDrange
50	0	0.0505	0.1376	WDrange
55	0	0.0505	0.1376	WDrange
60	0	0.0505	0.1376	WDrange
65	0	0.0505	0.1376	WDrange
70	0	0.0505	0.1376	WDrange
75	0	0.0505	0.1376	WDrange
80	0	0.0505	0.1376	WDrange
85	0	0.0505	0.1376	WDrange
90	0	0.0505	0.1376	WDrange
95	0	0.0505	0.1376	WDrange
100	0	0.0505	0.1376	WDrange
105	0	0.0505	0.1376	WDrange
110	0	0.0505	0.1376	WDrange
115	0	0.0505	0.1376	WDrange
120	0	0.0505	0.1376	WDrange
125	0	0.0505	0.1376	WDrange
130	0	0.0505	0.1376	WDrange
135	0	0.0505	0.1376	WDrange
140	0	0.0505	0.1376	WDrange
145	0	0.0505	0.1376	WDrange
150	0	0.0505	0.1376	WDrange
