# Supplementary material for: The relation between statistical power and inference in fMRI
Source: PLoS One. 2017 Nov 20;12(11):e0184923. doi: 10.1371/journal.pone.0184923 (PMC5695788; doi:10.1371/journal.pone.0184923)
Supplement: S1 Data — (ZIP) [file pone.0184923.s003.zip › S3_Figure2_Data/Fig2c_data_thr0.01.csv]

Sample	PerSig	CIL	CIH	Scenario
10	2.6635900700191	0.838107362614046	4.64672183322724	SL
15	3.70697008274985	1.49586250795672	5.18777848504138	SL
20	4.26251856566942	2.52493104179928	5.49543814979843	SL
25	4.51619987269255	3.27816677275621	5.55909187354127	SL
30	4.67365796732443	3.81922342457034	5.71822618289837	SL
35	4.72077233184807	3.98896668788457	5.70761722894123	SL
40	4.76347337152556	4.06322936558455	5.68639932102695	SL
45	4.77788033099936	4.07383831954169	5.79248886059835	SL
50	4.79278591130914	4.09505622745597	5.77127095268407	SL
55	4.81379164014428	4.09505622745597	5.79248886059835	SL
60	4.82738171016336	4.11627413537025	5.8349246764269	SL
65	4.81333545512412	4.09505622745597	5.79248886059835	SL
70	4.7891576490558	4.07383831954169	5.81370676851262	SL
75	4.82147252280924	4.11627413537025	5.8349246764269	SL
80	4.81108635688522	4.11627413537025	5.77127095268407	SL
85	4.82638446849141	4.11627413537025	5.8349246764269	SL
90	4.81272013579461	4.10566518141311	5.81370676851262	SL
95	4.83085083810735	4.11627413537025	5.82431572246976	SL
100	4.82919584129005	4.09505622745597	5.84553363038404	SL
105	4.82523870146403	4.10566518141311	5.86675153829832	SL
110	4.82181200933588	4.09505622745597	5.79248886059835	SL
115	4.82852747719075	4.11627413537025	5.89857840016974	SL
120	4.81208359855719	4.09505622745597	5.82431572246976	SL
125	4.83230426479949	4.09505622745597	5.86675153829832	SL
130	4.83330150647145	4.11627413537025	5.79248886059835	SL
135	4.83598557182263	4.11627413537025	5.87736049225546	SL
140	4.84186293231488	4.11627413537025	5.86675153829832	SL
145	4.86206238064927	4.15870995119881	5.87736049225546	SL
150	4.84608529598981	4.11627413537025	5.8879694462126	SL
10	1.14635051983874	0.445576066199873	2.05813706768513	WD
15	1.27296838531721	0.477402928071292	2.35518777848504	WD
20	1.39544875875239	0.551665605771271	2.51432208784214	WD
25	1.54660513473371	0.59410142159983	2.73711012094207	WD
30	1.72637385953745	0.700190961171229	3.09781455548483	WD
35	1.88020369191598	0.785062592828347	3.23573095692765	WD
40	2.01302779545937	0.838107362614046	3.5433906216847	WD
45	2.15989815404201	0.976023764056864	3.6494801612561	WD
50	2.31799278591131	1.10333121154254	3.92531296414174	WD
55	2.52862295777636	1.17759388924252	4.20114576702737	WD
60	2.63553999575642	1.27307447485678	4.43454275408445	WD
65	2.82181200933588	1.37916401442818	4.64672183322724	WD
70	3.00015913430935	1.48525355399958	4.81646509654148	WD
75	3.19150222788033	1.61256100148525	5.09229789942712	WD
80	3.36305962232124	1.78230426479949	5.29386802461277	WD
85	3.55002121790791	1.82474008062805	5.65457245915553	WD
90	3.77075111394017	2.10057288351369	5.87736049225546	WD
95	3.90754296626352	2.10057288351369	6.17441120305538	WD
100	4.09700827498408	2.27031614682792	6.33354551241248	WD
105	4.29026098026735	2.44005941014216	6.50328877572671	WD
110	4.51555272650116	2.46127731805644	6.75790367069807	WD
115	4.69440908126459	2.67345639719924	6.95947379588373	WD
120	4.92261828983662	2.90685338425631	7.27774241459792	WD
125	5.16164863144494	3.05537873965627	7.68088266496923	WD
130	5.36763208147676	3.11903246339911	7.80819011245491	WD
135	5.57993846806705	3.3842563123276	8.08402291534055	WD
140	5.75855081688945	3.44791003607044	8.3916825800976	WD
145	6.00719287078295	3.73435179291322	8.84786760025461	WD
150	6.22242732866539	3.90409505622746	8.91152132399746	WD
