# Supplementary material for: The relation between statistical power and inference in fMRI
Source: PLoS One. 2017 Nov 20;12(11):e0184923. doi: 10.1371/journal.pone.0184923 (PMC5695788; doi:10.1371/journal.pone.0184923)
Supplement: S1 Data — (ZIP) [file pone.0184923.s003.zip › S3_Figure2_Data/Fig2d_data_thr0.01.csv]

Sample	DC	CIL	CIH	Scenario
10	0.26882036122449	0	0.635303627585596	SL
15	0.533274345392073	0.103688928731511	0.780722891566265	SL
20	0.668452600427601	0.325727040816327	0.841708437761069	SL
25	0.734214805531246	0.518737143299049	0.859580343323484	SL
30	0.769088093507856	0.622213594817641	0.881919287608943	SL
35	0.78776803267034	0.669575978181506	0.891089108910891	SL
40	0.794314746690464	0.69364161849711	0.886699507389163	SL
45	0.798952687135108	0.696581243765562	0.896694830088956	SL
50	0.799169534582328	0.699119197512136	0.891089108910891	SL
55	0.797846631463846	0.698930726843348	0.89304746817819	SL
60	0.79628022727863	0.696887532239069	0.893300248138958	SL
65	0.798586571623576	0.703125	0.895522388059702	SL
70	0.802345649158901	0.707269155206287	0.897755610972569	SL
75	0.797433881180138	0.696324951644101	0.89004400440044	SL
80	0.798996375729988	0.701550387596899	0.891089108910891	SL
85	0.796726167534107	0.696324951644101	0.888888888888889	SL
90	0.798949572120836	0.699800380228137	0.891089108910891	SL
95	0.796258119155507	0.699029126213592	0.890018832391713	SL
100	0.796434238168525	0.69752040656296	0.894964978547068	SL
105	0.797033393345166	0.694277679826813	0.895522388059702	SL
110	0.797476298370027	0.696324951644101	0.895522388059702	SL
115	0.796449049665702	0.69364161849711	0.891089108910891	SL
120	0.79900275444725	0.701754385964912	0.89521037842572	SL
125	0.795636643084384	0.698317904718898	0.891089108910891	SL
130	0.795557793635868	0.697915433403806	0.884520884520885	SL
135	0.795331386738381	0.698228876717249	0.891089108910891	SL
140	0.794365984579736	0.696324951644101	0.891370775008535	SL
145	0.791478731409238	0.690978886756238	0.886699507389163	SL
150	0.793891873340344	0.692941307247666	0.891089108910891	SL
10	0.0102427964039213	0	0.0714285714285714	WD
15	0.0118758689175032	0	0.0785567434210525	WD
20	0.0131734049810691	0	0.0898192163641602	WD
25	0.0168127147904952	0	0.0949999999999999	WD
30	0.0167796585788353	0	0.0970314798470138	WD
35	0.0199344011803737	0	0.108279062194725	WD
40	0.0213328055177875	0	0.109348552734514	WD
45	0.0240238453569148	0	0.116516604832142	WD
50	0.0260460811646889	0	0.115942028985507	WD
55	0.0289200489375788	0	0.12407976236688	WD
60	0.0312229698111841	0	0.124202203631912	WD
65	0.0344552103229559	0	0.127879677182685	WD
70	0.0360595499493645	0	0.1249819455865	WD
75	0.0389207026640286	0	0.131442655935614	WD
80	0.040085757798342	0	0.130246664378999	WD
85	0.0436005081900208	0	0.135980047256498	WD
90	0.0478113493960295	0	0.143167028199566	WD
95	0.0513276140337491	0	0.153806818181818	WD
100	0.0527929908531013	0	0.149082411483731	WD
105	0.057068919232428	0	0.149377120025108	WD
110	0.0598440152591671	0	0.15928911205074	WD
115	0.0632665028668377	0.00384579824629529	0.158443027560675	WD
120	0.0661707146286502	0.00471554845995094	0.16212044534413	WD
125	0.0691908532854855	0.00480065257745034	0.170143037774616	WD
130	0.0735453414045622	0.00942230854605993	0.16659362698756	WD
135	0.075592862862756	0.00967294802961715	0.171636130433849	WD
140	0.078657148966206	0.010440414507772	0.177021233452102	WD
145	0.084909311432766	0.0141922195066643	0.183972035279028	WD
150	0.0867570146961546	0.0166353029081814	0.188130434782609	WD
